# Supplementary material for: Construction of a Generic and Evolutive Wheel and Lexicon of Food Textures
Source: Foods. 2022 Oct 5;11(19):3097. doi: 10.3390/foods11193097 (PMC9562153; doi:10.3390/foods11193097)
Supplement: Supplementary file 1 [file foods-11-03097-s001.zip]

Archive with 1 entries (1 files):
- foods-1906573-Supplementary material.pdf
